# Supplementary material for: Cross-Cultural Adaptation and Initial Psychometric Evaluation of the Adult Carer Quality of Life Questionnaire (AC-QoL) Among Informal Caregivers of Adults Receiving Home Mechanical Ventilation in Poland
Source: J Clin Med. 2026 May 7;15(10):3587. doi: 10.3390/jcm15103587 (PMC13207568; doi:10.3390/jcm15103587)
Supplement: Supplementary file 1 [file jcm-15-03587-s001.zip]

Archive with 4 entries (4 files):
- Supplementary File S1 - Polish AC-QoL.pdf
- Supplementary File S2.xlsx
- Supplementary File S3.xlsx
- Supplementary Table S1.pdf
