# Supplementary material for: Cross-Cultural Adaptation and Initial Psychometric Evaluation of the Adult Carer Quality of Life Questionnaire (AC-QoL) Among Informal Caregivers of Adults Receiving Home Mechanical Ventilation in Poland
Source: J Clin Med. 2026 May 7;15(10):3587. doi: 10.3390/jcm15103587 (PMC13207568; doi:10.3390/jcm15103587)
Supplement: Supplementary file 1 [file jcm-15-03587-s001.zip › Supplementary File S2.xlsx]

## Sheet: Dataset
QoL_1	QoL_2	QoL_3	QoL_4	QoL_5	rev_QoL_6	rev_QoL_7	rev_QoL_8	rev_QoL_9	rev_QoL_10	rev_QoL_11	rev_QoL_12	rev_QoL_13	rev_QoL_14	rev_QoL_15	rev_QoL_16	QoL_17	QoL_18	rev_QoL_19	QoL_20	QoL_21	QoL_22	QoL_23	QoL_24	QoL_25	QoL_26	QoL_27	QoL_28	QoL_29	QoL_30	QoL_31	QoL_32	QoL_33	QoL_34	QoL_35	QoL_36	rev_QoL_37	rev_QoL_38	QoL_39	QoL_40	AC_QoL_total	AC_QoL_support_for_caring	AC_QoL_caring_choice	AC_QoL_caring_stress	AC_QoL_money_matters	AC_QoL_personal_growth	AC_QoL_sense_of_value	AC_QoL_ability_to_care	AC_QoL_carer_satisfaction	CBS_mean
1	1	1	1	1	2	2	2	2	2	2	2	2	2	2	2	1	1	3	1	2	3	3	3	3	1	1	1	3	3	2	3	3	3	3	3	3	3	3	3	85	5	10	10	8	14	9	14	15	2.54545
3	3	3	3	3	1	0	0	1	1	1	1	1	1	1	2	0	0	1	0	2	2	2	2	2	3	3	3	3	3	3	3	3	2	2	3	3	3	3	3	79	15	3	5	3	10	15	13	15	2.59091
2	2	2	3	2	3	3	3	3	3	3	2	2	1	2	2	1	0	1	1	2	2	2	1	2	3	3	3	2	3	2	3	3	2	2	3	3	3	2	2	89	11	15	10	5	9	14	12	13	2.36364
3	2	3	3	3	2	2	2	2	2	1	1	1	1	1	2	1	1	2	2	2	2	2	2	2	3	3	3	3	3	3	3	3	2	2	3	3	2	3	3	89	14	10	5	8	10	15	13	14	2.5
2	1	3	3	3	2	2	2	2	2	2	2	2	2	2	2	1	1	2	1	1	1	1	1	1	3	3	3	3	3	1	2	1	2	2	3	3	3	1	1	78	12	10	10	7	5	15	8	11	2.04545
2	2	2	2	2	0	0	0	0	0	2	2	2	2	2	2	1	1	2	1	3	3	3	3	3	3	3	3	3	3	3	3	3	3	3	3	0	0	3	3	81	10	0	10	7	15	15	15	9	1
2	2	2	2	2	2	1	0	2	3	2	1	1	1	2	2	1	0	2	0	1	1	1	2	2	3	3	3	1	3	2	2	2	3	3	3	2	2	0	0	69	10	8	7	5	7	13	12	7	3.22727
1	1	2	1	2	2	1	1	2	2	2	1	2	2	2	2	2	2	2	3	2	2	1	1	0	2	3	1	1	3	1	2	2	3	3	1	2	3	1	1	70	7	8	9	11	6	10	11	8	2.77273
2	2	3	3	3	2	2	2	2	2	2	2	2	2	2	2	1	0	2	0	1	1	1	0	2	2	1	1	1	3	3	3	3	2	2	3	3	2	2	2	76	13	10	10	5	5	8	13	12	2.40909
0	0	0	1	1	0	0	0	0	0	0	0	0	0	0	2	0	1	0	0	2	1	1	0	2	2	2	2	1	2	2	2	3	2	2	3	2	3	1	0	40	2	0	0	3	6	9	11	9	3.5
1	1	1	1	1	1	1	1	1	1	2	2	2	2	2	2	0	1	1	0	2	1	1	1	1	3	3	1	1	3	3	2	1	2	2	3	3	3	3	1	64	5	5	10	4	6	11	10	13	2.68182
1	2	2	2	1	1	1	1	2	1	2	2	2	2	1	3	0	0	2	0	1	1	1	1	2	1	2	1	1	2	1	2	2	2	1	2	2	2	1	1	57	8	6	9	5	6	7	8	8	2.40909
3	3	3	3	3	2	1	2	2	1	3	2	3	2	3	2	1	1	1	0	3	2	2	2	2	3	3	3	3	3	3	3	3	3	3	3	3	3	3	3	97	15	8	13	5	11	15	15	15	2.18182
1	1	2	2	1	0	1	0	1	0	1	1	1	2	1	3	0	1	2	2	2	2	2	2	2	2	2	1	1	3	2	2	2	2	2	1	1	1	1	1	57	7	2	6	8	10	9	10	5	3.09091
0	0	0	0	0	0	0	0	0	0	0	0	0	0	0	2	0	0	3	0	3	2	1	1	1	3	3	2	1	3	3	3	3	3	3	3	3	3	3	2	54	0	0	0	5	8	12	15	14	3.18182
0	0	0	1	2	0	0	0	0	0	0	0	0	0	0	2	0	0	2	0	2	3	0	1	2	2	2	1	0	2	0	1	1	1	1	3	2	2	3	2	38	3	0	0	4	8	7	4	12	3.18182
2	2	3	2	2	1	0	2	3	1	1	1	1	1	1	3	2	1	2	1	2	2	2	1	2	2	3	3	1	3	2	3	3	2	2	3	3	2	2	3	78	11	7	5	9	9	12	12	13	2.86364
2	0	3	3	3	3	3	3	3	3	3	3	3	3	3	3	1	1	2	3	1	1	2	1	1	3	3	3	1	3	3	3	3	3	3	3	3	3	3	2	99	11	15	15	10	6	13	15	14	1.13636
2	3	3	3	3	3	2	2	3	3	2	3	3	3	3	2	2	0	2	2	3	2	2	2	2	3	3	3	3	3	3	3	3	3	3	3	2	2	3	3	103	14	13	14	8	11	15	15	13	1.18182
1	2	2	2	2	2	2	2	2	2	2	2	2	2	2	2	1	1	2	2	1	2	2	1	1	2	3	3	1	3	3	3	2	2	1	2	3	3	2	2	79	9	10	10	8	7	12	11	12	2.36364
0	0	0	0	0	1	1	0	1	0	2	2	2	2	2	1	0	0	0	0	3	1	1	1	0	3	3	3	0	3	3	3	3	3	3	3	3	3	3	1	60	0	3	10	1	6	12	15	13	2.40909
3	3	2	3	3	2	2	3	2	2	3	2	2	2	3	2	0	1	2	2	3	3	3	3	3	3	3	3	3	3	3	3	3	3	3	3	2	3	3	2	102	14	11	12	7	15	15	15	13	1.63636
2	2	2	2	2	2	2	2	2	2	1	2	2	2	2	2	0	0	1	1	2	2	1	1	1	2	3	2	1	3	3	3	3	3	2	3	2	3	3	1	77	10	10	9	4	7	11	14	12	2.77273
2	1	2	2	2	2	2	2	3	2	2	2	3	2	2	3	2	2	2	2	2	2	2	2	2	3	3	2	2	2	2	2	2	2	1	3	3	3	2	2	86	9	11	11	11	10	12	9	13	1.45455
1	1	2	2	1	0	0	0	1	1	1	0	0	0	1	3	2	2	2	2	2	3	1	1	1	1	1	1	1	2	2	3	3	3	3	2	1	2	0	0	55	7	2	2	11	8	6	14	5	2.77273
3	3	3	3	3	0	0	2	3	0	3	3	3	3	3	2	1	1	2	1	2	2	2	2	2	3	3	3	3	3	3	3	3	3	3	3	3	3	3	3	97	15	5	15	7	10	15	15	15	2.18182
1	2	2	2	2	2	2	2	1	2	2	2	2	2	2	2	0	2	2	0	1	0	1	1	2	2	3	3	2	3	3	2	2	2	3	3	1	0	2	2	72	9	9	10	6	5	13	12	8	2.27273
1	2	3	3	3	1	1	1	2	1	2	2	2	2	2	1	1	1	0	1	2	2	2	2	2	2	2	2	1	2	2	3	2	3	3	3	2	2	2	1	74	12	6	10	4	10	9	13	10	3.18182
3	2	2	3	2	2	2	2	3	2	2	2	1	2	1	3	1	1	2	1	1	2	2	2	2	2	3	3	2	3	1	2	3	2	3	3	1	1	2	1	80	12	11	8	8	9	13	11	8	2.13636
3	1	3	3	3	3	2	2	2	2	3	3	2	3	3	3	2	1	2	3	2	3	3	2	3	2	2	2	1	3	3	3	3	3	3	3	3	3	3	2	101	13	11	14	11	13	10	15	14	2.54545
0	0	1	0	0	1	0	0	1	1	2	1	2	1	0	0	0	1	0	0	2	3	2	2	2	1	3	3	3	2	2	2	2	2	2	3	2	3	1	1	54	1	3	6	1	11	12	10	10	3.04545
3	3	3	3	3	2	2	2	3	2	3	3	3	3	2	3	3	3	3	3	2	3	3	2	2	3	3	3	2	3	3	3	2	3	3	3	3	3	3	3	110	15	11	14	15	12	14	14	15	2
3	3	3	3	3	2	2	2	3	2	3	3	3	3	2	3	2	2	3	3	2	3	3	2	2	3	3	3	2	3	3	3	2	3	3	3	3	3	3	3	108	15	11	14	13	12	14	14	15	2
1	1	3	2	2	0	2	0	1	1	2	2	2	2	2	1	0	0	0	0	3	3	2	3	3	1	1	2	3	2	1	3	3	2	2	3	3	3	3	3	73	9	4	10	1	14	9	11	15	2.31818
2	2	2	2	3	2	2	3	3	3	3	2	3	2	2	3	0	1	2	2	3	3	3	3	3	3	3	3	3	3	3	3	3	3	3	3	3	3	3	3	104	11	13	12	8	15	15	15	15	1.77273
2	1	1	1	1	3	2	3	3	2	2	2	3	3	2	3	1	1	2	1	2	1	1	2	1	1	1	1	1	3	2	2	2	2	2	3	2	2	2	2	74	6	13	12	8	7	7	10	11	2.09091
3	2	3	3	3	2	3	3	3	2	3	2	3	2	2	3	3	2	2	2	2	2	2	2	2	2	2	2	2	2	2	2	2	2	1	3	2	2	3	2	92	14	13	12	12	10	10	9	12	1.45455
1	1	1	1	1	0	0	1	1	1	1	1	1	1	1	2	1	1	2	1	2	3	2	1	2	1	1	1	1	2	2	3	2	3	3	2	2	2	1	1	57	5	3	5	7	10	6	13	8	3.36364
1	2	2	3	3	1	1	1	2	1	2	1	2	2	2	2	0	0	1	1	1	1	1	1	1	1	1	2	1	2	2	2	2	2	3	2	2	2	2	1	62	11	6	9	4	5	7	11	9	2.63636
1	0	0	0	1	1	0	1	2	1	1	1	1	1	1	3	2	2	3	2	2	2	2	1	3	0	0	1	2	3	2	1	0	2	1	3	2	3	0	0	54	2	5	5	12	10	6	6	8	3.09091
2	2	3	3	2	2	1	1	1	2	2	3	3	3	3	2	0	0	0	0	1	1	1	1	0	1	1	2	3	2	2	3	3	2	2	2	2	3	1	1	69	12	7	14	2	4	9	12	9	2.40909
2	1	3	3	3	3	3	2	3	2	2	2	2	2	2	3	3	3	2	3	2	2	2	1	2	2	1	3	2	3	3	3	3	3	3	3	3	3	2	3	98	12	13	10	14	9	11	15	14	1.81818
3	3	3	3	3	3	3	3	2	2	2	2	3	2	3	3	0	1	2	1	1	1	1	1	1	2	2	1	1	3	2	2	1	2	1	1	2	2	1	1	76	15	13	12	7	5	9	8	7	2
3	3	3	3	3	3	2	3	2	0	3	3	3	3	3	3	3	3	3	3	3	3	2	2	3	3	3	3	3	3	3	3	3	3	3	3	3	3	3	3	113	15	10	15	15	13	15	15	15	1.45455
1	1	2	2	3	1	0	1	2	1	2	2	2	1	2	3	0	0	3	0	2	2	1	1	1	0	1	1	1	2	1	1	2	2	2	3	3	2	1	1	59	9	5	9	6	7	5	8	10	2.68182
1	1	1	1	1	2	1	2	2	1	1	2	2	2	1	3	1	1	2	1	2	1	1	1	1	1	2	1	1	2	1	2	2	2	2	3	2	2	1	1	60	5	8	8	8	6	7	9	9	2.81818
2	1	1	2	1	1	1	1	2	2	2	1	2	2	2	3	1	1	2	1	2	1	1	1	1	1	1	1	1	2	2	2	2	2	2	2	2	3	2	2	64	7	7	9	8	6	6	10	11	2.45455
2	3	2	3	2	2	1	2	3	0	3	2	2	2	2	3	3	2	3	3	2	2	2	1	2	1	2	2	2	2	2	2	2	2	2	3	2	2	2	3	85	12	8	11	14	9	9	10	12	1.63636
1	2	2	1	1	3	2	2	2	2	1	2	2	2	2	3	1	1	2	0	1	1	1	1	1	1	1	1	1	2	2	3	3	3	2	2	3	3	1	1	68	7	11	9	7	5	6	13	10	2.59091
3	2	3	3	3	2	2	2	3	2	2	2	3	2	2	3	1	0	2	2	2	2	1	2	2	3	3	3	3	3	2	3	3	3	2	2	3	3	3	1	93	14	11	11	8	9	15	13	12	2.18182
2	2	2	2	2	1	1	1	1	1	1	1	1	1	1	1	2	2	1	2	2	2	2	2	2	2	2	2	2	2	2	2	2	2	2	2	1	1	2	2	66	10	5	5	8	10	10	10	8	3
1	0	1	1	0	0	0	0	0	0	2	0	2	0	2	3	3	3	3	3	2	2	1	1	2	1	1	1	1	3	1	2	0	3	3	3	1	2	1	1	56	3	0	6	15	8	7	9	8	3.18182
2	2	1	1	2	3	2	2	3	2	2	2	3	3	2	2	2	1	2	3	2	2	2	2	2	3	3	2	2	3	2	3	3	3	3	3	3	3	2	2	92	8	12	12	10	10	13	14	13	1.90909
1	3	3	3	2	2	2	2	3	3	3	3	3	3	3	2	0	0	0	0	2	1	1	1	2	3	3	3	2	3	3	3	3	2	2	3	3	3	3	3	90	12	12	15	2	7	14	13	15	1.27273
1	2	1	2	1	2	1	1	3	2	1	1	1	1	1	2	1	1	2	1	1	2	2	2	2	2	3	2	2	2	2	3	3	2	2	3	2	1	3	2	71	7	9	5	7	9	11	12	11	3.04545
3	3	3	3	3	3	3	2	3	3	3	3	3	2	2	3	3	3	3	3	2	2	1	2	2	3	3	2	3	3	3	3	3	3	2	3	3	1	3	3	107	15	14	13	15	9	14	14	13	1.59091
1	1	1	1	1	1	1	3	3	1	2	3	3	3	3	3	1	0	0	3	3	3	2	1	2	3	2	2	1	2	2	2	2	1	1	2	3	3	1	1	74	5	9	14	7	11	10	8	10	1.36364
2	2	2	2	2	2	2	2	3	2	2	1	2	2	2	2	2	0	0	1	2	2	2	2	2	2	2	2	2	2	2	2	2	2	2	2	3	3	2	2	77	10	11	9	5	10	10	10	12	2.59091
1	2	3	3	3	2	1	2	2	2	3	3	3	2	2	3	1	0	2	1	2	2	2	2	1	3	3	3	1	3	2	3	2	1	1	1	3	3	1	1	81	12	9	13	7	9	13	9	9	1.90909
2	1	1	2	1	2	2	2	1	2	2	2	2	2	2	2	1	1	2	1	2	2	1	2	2	2	3	2	3	3	2	2	2	2	2	3	3	2	3	2	78	7	9	10	7	9	13	10	13	2.54545
3	3	3	3	3	3	3	0	1	2	3	3	3	2	3	2	1	1	1	0	1	0	1	1	0	2	2	1	1	3	1	2	2	2	2	3	3	3	3	2	78	15	9	14	5	3	9	9	14	1.81818
1	1	2	3	2	2	2	3	3	2	2	2	2	2	2	3	1	1	2	0	2	2	1	1	2	3	3	2	2	3	2	3	2	2	2	3	3	3	2	2	83	9	12	10	7	8	13	11	13	1.72727
3	2	3	2	2	3	3	3	3	3	3	3	3	3	3	3	2	0	3	2	3	3	3	3	3	3	3	3	3	3	2	2	2	3	3	3	3	3	3	3	109	12	15	15	10	15	15	12	15	1.27273
1	0	0	1	0	3	2	1	3	3	2	2	3	3	3	2	1	1	2	0	3	3	2	1	3	1	1	2	3	3	3	3	3	3	3	3	3	2	3	3	84	2	12	13	6	12	10	15	14	1.77273
3	3	3	3	3	3	3	3	2	3	3	3	3	3	3	2	1	0	1	1	2	2	3	3	3	3	3	3	3	3	3	3	3	3	3	3	3	3	3	3	107	15	14	15	5	13	15	15	15	1.22727
3	2	2	3	2	1	2	1	3	2	2	2	2	2	2	2	3	2	3	3	1	3	2	1	1	3	3	2	1	2	2	2	2	3	3	1	2	2	1	2	83	12	9	10	13	8	11	12	8	2.31818
2	1	1	2	2	3	3	3	3	3	3	3	3	3	3	3	0	1	3	1	3	2	2	2	1	3	3	3	2	3	3	3	2	3	2	2	3	3	3	3	97	8	15	15	8	10	14	13	14	1.22727
0	0	2	1	1	0	0	1	0	0	0	0	0	0	0	2	0	1	2	1	2	1	1	0	1	1	1	1	0	2	0	1	1	1	1	2	1	0	0	0	28	4	1	0	6	5	5	4	3	3.72727
2	2	3	3	3	1	1	0	2	1	2	1	2	2	0	3	1	1	3	2	2	2	2	2	2	1	2	1	2	2	3	3	2	2	2	3	2	2	2	2	76	13	5	7	10	10	8	12	11	2.27273
1	1	2	2	2	1	1	1	1	1	2	2	2	1	2	1	1	1	1	1	2	1	1	1	1	1	1	1	1	1	2	2	2	2	2	2	2	2	2	1	57	8	5	9	5	6	5	10	9	2.95455
2	0	2	2	1	1	2	2	3	2	2	3	3	3	2	3	2	1	1	1	2	1	1	1	1	3	3	3	1	3	2	2	2	2	2	2	3	3	1	2	78	7	10	13	8	6	13	10	11	1.81818
3	2	3	3	3	2	3	3	3	2	3	3	3	3	2	3	3	3	3	0	2	3	3	3	3	3	3	3	3	3	3	3	3	3	3	3	3	3	3	3	112	14	13	14	12	14	15	15	15	1.36364
2	3	3	3	2	2	2	1	2	2	2	2	2	2	2	3	1	1	3	1	1	1	1	2	2	2	2	2	2	2	2	3	2	2	2	3	2	2	1	1	78	13	9	10	9	7	10	11	9	2.45455
3	2	2	1	1	3	3	2	3	2	3	1	3	2	2	3	1	0	3	1	2	2	2	2	2	3	3	2	2	3	2	3	2	3	3	2	3	2	2	1	87	9	13	11	8	10	13	13	10	2.13636
2	2	2	2	2	2	2	2	2	2	2	2	2	2	2	3	1	2	3	3	2	2	1	1	1	1	1	1	1	2	2	3	2	2	2	2	2	2	2	2	76	10	10	10	12	7	6	11	10	2.22727
2	3	3	2	2	3	2	3	2	3	3	2	2	2	2	2	1	1	2	2	2	2	1	1	0	2	2	1	2	3	2	3	2	2	2	3	3	3	2	2	84	12	13	11	8	6	10	11	13	1.45455
1	1	2	2	2	3	3	3	2	2	2	2	2	2	2	3	1	1	2	1	1	2	1	2	2	2	3	2	2	3	2	2	2	2	2	3	3	2	2	2	81	8	13	10	8	8	12	10	12	1.68182
1	1	3	2	2	2	2	2	2	2	2	2	2	2	2	3	1	1	2	3	2	1	1	1	1	2	2	2	2	2	1	2	2	2	2	2	2	2	1	1	72	9	10	10	10	6	10	9	8	2.27273
2	3	3	3	3	3	3	3	3	2	3	1	2	2	3	3	1	0	2	0	3	3	2	3	3	3	3	3	3	3	2	3	3	3	2	3	3	3	3	3	102	14	14	11	6	14	15	13	15	2.81818
1	1	1	2	2	1	1	1	1	2	2	2	1	1	1	2	1	1	2	1	2	2	1	1	1	1	1	1	1	1	1	3	2	2	2	2	2	2	1	1	57	7	6	7	7	7	5	10	8	2.95455
3	3	2	3	3	3	3	3	3	3	3	3	3	3	3	3	2	2	2	3	3	3	3	3	3	3	3	3	3	3	3	3	3	3	3	3	3	3	3	3	116	14	15	15	12	15	15	15	15	1.13636
2	1	2	3	2	2	2	2	3	2	3	2	2	2	2	3	2	1	3	3	2	2	1	2	2	2	3	2	1	3	3	2	1	2	2	3	2	2	2	3	86	10	11	11	12	9	11	10	12	1.90909
1	1	2	3	3	1	1	1	3	2	1	1	2	2	1	2	1	1	2	2	2	2	3	1	2	3	2	1	1	2	2	2	2	1	2	3	3	3	1	1	72	10	8	7	8	10	9	9	11	2.68182
2	2	2	2	2	2	3	3	3	3	3	3	3	3	3	3	2	2	2	1	2	1	1	1	1	2	2	2	2	3	2	3	3	3	3	3	2	2	3	3	93	10	14	15	10	6	11	14	13	1.13636
3	3	3	3	3	2	3	2	3	2	3	3	3	3	3	3	1	3	3	3	2	2	1	1	3	1	2	3	1	3	1	3	3	3	3	3	3	3	3	3	102	15	12	15	13	9	10	13	15	1.18182
3	3	3	3	3	1	0	0	1	1	0	0	0	1	0	1	0	0	0	0	1	0	0	0	1	3	3	2	1	3	1	3	3	3	3	3	0	3	0	0	53	15	3	1	1	2	12	13	6	3.04545
3	2	3	3	3	2	3	3	3	2	3	3	3	3	2	3	2	2	3	0	1	1	0	1	1	3	3	2	1	3	1	3	2	1	1	3	2	3	1	1	85	14	13	14	10	4	12	8	10	2.95455
1	2	3	2	1	3	3	3	3	2	3	2	3	2	2	3	1	0	1	0	2	1	1	1	2	2	2	2	2	2	2	2	2	2	2	2	3	3	2	2	79	9	14	12	5	7	10	10	12	2.18182
1	1	1	1	1	1	1	2	2	1	2	1	2	1	2	3	1	1	2	1	2	2	1	1	2	3	3	2	1	3	2	2	2	2	3	2	2	3	1	1	68	5	7	8	8	8	12	11	9	2.5
2	3	3	3	3	1	2	2	2	2	2	2	2	2	2	1	1	0	1	1	3	1	1	1	1	1	1	1	1	2	2	2	2	2	3	2	1	2	2	1	69	14	9	10	4	7	6	11	8	3.13636
1	0	1	0	1	0	0	0	1	0	0	0	1	1	1	3	1	0	2	1	2	3	0	1	2	2	2	1	0	2	0	1	1	1	1	3	2	2	2	2	44	3	1	3	7	8	7	4	11	3.5
0	0	0	0	0	0	0	0	0	0	0	0	0	0	0	3	1	1	3	3	3	3	3	3	3	1	1	1	1	1	3	3	3	1	1	1	2	2	1	0	48	0	0	0	11	15	5	11	6	3.45455
1	2	2	1	2	0	0	0	1	0	0	0	1	2	2	2	3	3	2	2	3	3	2	1	3	2	2	2	2	3	2	3	3	3	3	3	2	3	1	1	73	8	1	5	12	12	11	14	10	2.81818
1	1	1	1	1	2	1	1	1	1	2	1	2	1	1	2	1	0	2	1	1	1	0	1	1	2	3	2	2	3	1	2	3	2	2	3	3	3	1	1	61	5	6	7	6	4	12	10	11	2.86364
1	1	1	1	1	1	0	0	1	1	1	1	1	2	1	2	1	0	3	0	2	2	2	2	2	1	1	1	1	2	1	3	3	3	2	2	2	2	2	1	57	5	3	6	6	10	6	12	9	2.77273
1	1	2	2	2	1	1	0	1	1	2	1	1	1	2	3	1	1	2	2	2	2	1	1	1	1	1	1	1	2	2	2	2	2	2	2	2	2	1	1	59	8	4	7	9	7	6	10	8	2.81818
1	0	1	1	1	1	0	0	1	1	1	1	2	2	1	1	0	0	0	1	2	3	3	3	3	2	2	2	2	3	2	2	3	3	2	3	2	3	2	1	64	4	3	7	2	14	11	12	11	2.77273
1	1	1	1	1	1	2	1	1	0	1	1	1	2	2	3	1	2	2	2	2	2	1	1	1	0	0	1	0	1	3	3	2	2	2	1	0	1	0	0	50	5	5	7	10	7	2	12	2	3.36364
2	3	3	3	2	2	2	2	2	1	1	1	1	1	1	3	2	2	2	2	2	2	1	2	2	3	3	2	2	3	2	2	2	1	1	3	2	2	2	2	79	13	9	5	11	9	13	8	11	2.31818
1	2	2	2	2	1	1	1	3	2	2	2	2	2	2	3	0	2	2	2	1	1	2	2	2	3	3	3	3	3	2	2	2	2	2	3	2	2	2	2	80	9	8	10	9	8	15	10	11	2.27273
2	2	2	2	2	2	2	2	3	3	2	2	3	3	1	3	1	2	1	1	2	3	2	2	3	2	1	1	2	1	2	3	3	2	2	3	2	3	2	1	83	10	12	11	8	12	7	12	11	2
1	0	0	1	1	1	2	2	0	2	2	2	2	2	3	3	3	2	3	3	3	2	2	1	3	2	2	2	1	3	2	2	1	2	2	3	3	3	1	1	76	3	7	11	14	11	10	9	11	2.13636
0	0	0	1	1	1	2	0	0	0	1	1	1	1	2	3	1	1	1	1	3	3	3	3	3	3	3	3	3	3	3	3	3	3	3	3	2	3	1	1	73	2	3	6	7	15	15	15	10	2.72727
0	0	0	0	1	2	2	2	2	1	3	1	2	1	2	2	0	0	1	0	2	1	1	1	0	2	2	1	1	2	1	1	1	1	1	2	3	3	1	1	50	1	9	9	3	5	8	5	10	2.5
1	2	3	3	2	1	1	1	0	0	1	0	1	0	1	2	2	2	2	1	1	3	2	2	3	1	2	1	2	2	2	2	2	2	2	2	3	2	2	2	66	11	3	3	9	11	8	10	11	2.86364
0	1	2	2	2	0	1	1	1	0	1	0	1	1	1	2	2	1	3	3	3	3	3	3	3	3	3	3	3	3	3	3	3	3	3	3	1	0	3	3	80	7	3	4	11	15	15	15	10	3
2	3	3	3	3	0	0	0	0	0	1	1	1	1	1	2	1	1	2	1	1	1	1	1	1	2	2	2	2	3	2	2	2	2	2	1	2	2	1	1	59	14	0	5	7	5	11	10	7	3.40909
2	1	2	2	2	3	3	3	3	3	3	3	3	2	3	3	3	1	3	2	3	3	2	2	3	3	3	3	3	3	3	3	3	3	3	3	3	3	3	3	108	9	15	14	12	13	15	15	15	1.81818
2	2	2	2	1	3	2	2	3	2	2	2	2	2	2	3	1	1	2	1	3	3	3	3	3	3	3	3	3	3	3	3	3	3	2	3	3	3	3	2	97	9	12	10	8	15	15	14	14	2.5
1	1	1	2	2	2	2	2	2	2	2	1	2	2	1	2	1	1	2	3	2	1	1	0	1	2	2	1	1	1	2	2	2	2	2	2	2	2	0	1	63	7	10	8	9	5	7	10	7	2.81818
1	1	1	1	1	1	2	2	3	3	2	1	2	0	2	3	1	0	0	0	3	3	1	1	1	0	0	0	0	0	2	3	1	2	2	2	3	3	1	1	56	5	11	7	4	9	0	10	10	2.09091
0	0	1	1	1	0	0	0	0	0	0	0	0	0	0	2	0	0	0	0	2	2	1	0	1	0	0	0	1	1	1	3	3	3	3	3	0	1	1	0	31	3	0	0	2	6	2	13	5	3.90909
2	2	2	2	2	2	2	2	3	3	2	2	3	2	3	3	2	2	3	2	2	2	2	2	2	2	2	2	2	3	2	2	2	2	2	2	3	3	1	1	87	10	12	12	12	10	11	10	10	1.59091
2	1	2	3	2	2	1	1	2	1	3	2	3	1	2	3	2	0	2	2	2	2	1	1	2	3	3	3	3	3	2	2	1	2	2	3	3	3	2	2	82	10	7	11	9	8	15	9	13	2.5
2	3	3	3	3	3	3	3	3	3	3	2	2	2	2	2	2	0	2	2	2	2	2	2	2	2	2	2	1	2	2	2	2	2	2	2	3	3	1	2	88	14	15	11	8	10	9	10	11	1.40909
1	2	3	3	2	2	1	3	3	0	2	1	3	3	1	1	1	0	0	0	3	2	3	2	3	3	3	2	3	3	2	3	2	2	3	2	3	2	3	2	83	11	9	10	2	13	14	12	12	2.5
2	2	1	3	3	1	1	1	0	0	1	1	1	1	2	2	0	1	1	1	3	3	1	1	2	1	1	1	1	1	3	3	3	2	3	3	2	3	3	1	66	11	3	6	5	10	5	14	12	3.22727
3	3	3	3	3	3	3	3	3	3	3	3	3	3	3	3	2	2	3	2	2	2	2	2	2	3	3	3	3	3	3	3	3	3	3	3	3	3	3	3	112	15	15	15	12	10	15	15	15	1.18182
2	2	2	3	3	3	2	2	2	2	2	2	3	2	2	2	1	1	2	2	2	2	2	2	2	1	2	2	1	2	2	2	2	2	2	3	3	3	2	2	83	12	11	11	8	10	8	10	13	2.36364
2	2	2	2	2	1	2	2	2	2	2	2	2	3	3	2	2	2	2	2	2	2	2	2	2	1	1	1	2	2	2	2	2	2	2	2	2	2	2	2	78	10	9	12	10	10	7	10	10	1.95455
1	0	3	3	3	2	3	2	3	3	2	2	2	2	2	3	1	1	2	3	1	1	0	1	1	1	1	2	1	2	2	2	2	2	2	2	2	2	1	1	72	10	13	10	10	4	7	10	8	2
1	1	1	2	2	1	2	2	1	1	2	2	2	2	2	3	1	1	2	1	2	2	2	2	2	2	2	2	2	2	2	2	2	2	3	3	3	3	3	3	78	7	7	10	8	10	10	11	15	3.40909
2	2	2	1	2	2	0	0	2	1	1	1	1	1	0	1	1	1	0	0	2	3	1	2	1	3	3	3	3	3	2	3	3	3	2	3	2	3	1	1	68	9	5	4	3	9	15	13	10	3.22727
1	3	3	3	3	2	2	1	1	1	1	1	2	1	2	2	0	0	1	0	2	2	1	1	2	3	3	3	3	3	2	2	2	2	2	2	3	2	2	1	73	13	7	7	3	8	15	10	10	3.04545
1	1	1	0	0	2	2	1	2	2	2	2	2	2	2	3	2	2	3	2	2	2	2	2	2	3	3	3	3	3	2	1	2	2	2	2	2	3	1	1	77	3	9	10	12	10	15	9	9	2.72727
1	3	3	3	3	2	2	2	3	2	2	2	2	2	3	3	1	0	2	1	3	3	3	3	3	3	3	3	1	3	3	3	3	3	1	3	3	3	3	3	98	13	11	11	7	15	13	13	15	2.18182
2	1	1	2	3	3	3	2	3	2	2	1	3	3	3	3	3	3	3	3	3	2	3	3	3	3	3	3	3	3	3	3	3	3	3	3	3	3	1	3	106	9	13	12	15	14	15	15	13	2.18182
3	1	2	2	2	1	1	0	2	1	1	2	1	1	2	2	2	2	3	1	2	2	2	2	2	2	3	2	2	2	2	3	2	2	3	3	1	2	1	2	74	10	5	7	10	10	11	12	9	2.95455
0	0	0	0	0	1	0	1	1	1	3	2	3	2	3	3	3	3	3	3	2	2	1	2	2	2	2	2	3	2	3	3	3	3	3	3	3	3	3	3	82	0	4	13	15	9	11	15	15	2.36364
2	3	3	3	2	2	2	2	2	3	2	2	2	2	2	2	1	0	0	1	2	2	1	1	2	3	3	2	1	3	2	3	2	3	3	3	3	3	1	2	83	13	11	10	4	8	12	13	12	2.09091
3	2	3	3	3	3	3	3	3	3	3	3	3	3	2	3	3	3	2	2	2	3	3	3	2	3	3	3	3	3	2	3	3	2	2	3	3	3	3	3	111	14	15	14	13	13	15	12	15	1.59091
2	2	3	3	2	0	0	0	2	1	1	1	2	2	2	0	0	0	0	0	3	3	3	3	3	3	3	3	2	3	3	3	3	3	2	3	3	3	3	2	80	12	3	8	0	15	14	14	14	3.31818
1	1	3	1	1	2	2	3	3	2	2	2	2	2	2	2	1	1	3	0	3	3	3	3	3	3	3	3	3	3	2	3	2	3	3	3	3	2	3	2	92	7	12	10	7	15	15	13	13	2.59091
0	1	0	2	0	1	0	1	1	0	1	1	1	0	1	1	0	1	1	2	2	3	3	3	3	1	2	2	1	2	2	3	2	1	1	3	1	2	2	1	55	3	3	4	5	14	8	9	9	3.54545
1	1	2	3	2	1	1	1	2	2	2	2	2	2	2	3	3	1	2	3	2	2	1	1	1	3	3	3	3	3	2	3	3	2	3	3	3	2	2	3	86	9	7	10	12	7	15	13	13	2.72727
0	1	1	1	1	1	1	0	2	1	1	1	1	1	1	2	1	0	1	2	1	2	1	1	1	0	1	1	1	2	2	2	1	2	3	2	3	3	2	1	52	4	5	5	6	6	5	10	11	3.09091
3	1	3	3	3	3	3	3	3	3	3	3	3	3	3	3	1	1	1	3	3	1	3	1	2	3	3	1	3	3	3	3	2	2	3	3	3	3	3	3	103	13	15	15	9	10	13	13	15	1.5
3	3	3	3	3	3	3	2	3	3	3	3	3	3	3	3	3	3	3	3	3	3	3	3	3	3	3	3	3	3	3	3	3	3	3	3	3	3	2	3	118	15	14	15	15	15	15	15	14	1.36364
1	1	2	2	2	2	2	1	3	1	2	1	2	1	2	2	1	0	1	1	0	1	0	1	0	2	1	2	1	2	2	2	2	2	1	3	2	3	2	1	60	8	9	8	5	2	8	9	11	2.5
0	0	0	0	0	1	1	1	1	0	2	1	2	1	2	2	1	1	1	1	0	1	1	0	2	1	2	1	0	1	1	1	0	3	3	3	2	2	1	0	43	0	4	8	6	4	5	8	8	3.13636
3	2	2	2	2	2	2	2	3	2	2	3	3	2	2	3	2	2	3	2	2	2	2	1	1	3	3	2	1	3	2	2	2	1	2	3	3	3	1	2	87	11	11	12	12	8	12	9	12	2.04545
3	3	3	3	3	1	0	0	1	1	0	0	0	1	0	1	0	0	0	0	1	0	0	0	1	3	3	2	1	3	1	3	3	3	3	3	0	3	0	0	53	15	3	1	1	2	12	13	6	3.27273
1	2	2	2	2	2	2	0	1	1	1	1	0	0	2	2	1	2	1	2	1	0	0	0	0	3	3	1	0	3	3	3	1	1	2	3	3	3	1	0	58	9	6	4	8	1	10	10	10	3.27273
2	2	2	3	3	2	3	2	3	2	2	3	2	3	2	3	1	0	1	0	2	1	1	1	0	3	3	2	2	3	1	2	2	2	2	3	3	3	1	2	80	12	12	12	5	5	13	9	12	1.86364
2	3	3	3	2	2	1	0	2	1	2	2	3	2	2	3	1	1	2	0	2	1	1	1	0	3	3	2	2	3	2	2	1	2	2	3	3	3	1	1	75	13	6	11	7	5	13	9	11	2.72727
2	2	2	2	2	2	2	2	2	2	2	2	2	2	2	2	2	2	2	2	1	1	1	1	1	3	3	3	2	3	2	2	2	2	2	3	3	3	2	2	82	10	10	10	10	5	14	10	13	2.18182
3	3	3	3	3	3	3	3	3	3	3	3	3	3	2	3	2	2	3	2	3	3	2	2	1	3	3	3	3	3	3	2	2	2	1	3	3	3	2	2	105	15	15	14	12	11	15	10	13	1.59091
0	1	1	1	1	1	2	1	1	1	1	1	0	0	0	1	0	0	2	0	0	1	1	0	0	1	1	1	1	1	1	1	1	1	1	1	2	2	1	0	33	4	6	2	3	2	5	5	6	2.81818
2	2	2	2	2	3	3	3	3	3	3	3	3	3	3	3	2	1	2	2	1	1	1	1	1	2	3	3	2	3	2	2	2	2	2	2	3	3	2	2	90	10	15	15	10	5	13	10	12	1.31818
2	1	1	1	2	2	2	1	1	1	2	1	0	1	1	0	0	0	0	0	0	0	0	1	0	3	3	1	0	2	1	2	1	1	2	2	2	3	0	0	43	7	7	5	0	1	9	7	7	2.72727
2	2	2	2	2	2	2	2	1	2	2	2	3	2	2	2	2	2	2	2	1	0	0	0	0	3	3	3	2	3	2	2	2	2	2	2	3	2	1	1	74	10	9	11	10	1	14	10	9	1.77273
0	0	1	1	1	0	0	0	0	0	0	0	0	0	0	1	1	0	2	0	1	1	0	1	1	1	2	1	1	2	2	3	2	2	2	1	2	2	0	0	34	3	0	0	4	4	7	11	5	3.59091
3	3	2	2	2	3	3	3	3	2	3	3	3	3	3	3	3	3	3	3	3	1	1	1	3	3	3	3	2	3	3	3	3	3	3	3	3	3	2	2	107	12	14	15	15	9	14	15	13	1.31818
2	2	2	2	2	2	2	3	3	3	2	2	3	2	3	3	2	3	2	2	3	3	2	2	2	3	3	3	3	3	3	3	2	2	2	3	3	3	2	2	99	10	13	12	12	12	15	12	13	2
1	1	1	2	1	2	2	1	2	2	2	1	1	1	1	2	1	1	1	1	0	0	0	1	1	1	0	0	1	1	1	1	1	1	1	1	1	1	0	0	40	6	9	6	6	2	3	5	3	3.59091
2	2	1	1	1	1	3	2	2	1	2	2	2	2	2	2	0	1	1	0	0	0	0	1	0	1	1	0	1	2	1	2	2	1	2	3	2	2	0	1	52	7	9	10	4	1	5	8	8	2.40909
0	0	0	0	0	1	1	0	1	0	1	1	1	1	1	1	0	0	0	0	1	1	0	0	0	0	1	1	0	0	2	2	2	2	2	1	2	2	1	1	30	0	3	5	1	2	2	10	7	3.36364
0	1	1	1	1	0	0	0	0	0	0	0	0	0	0	0	0	0	0	0	0	0	0	0	0	1	1	1	1	1	0	1	1	1	1	2	1	1	0	1	18	4	0	0	0	0	5	4	5	3.68182
2	2	1	1	1	1	1	1	1	1	2	2	2	2	2	2	1	2	1	2	1	1	1	1	2	2	2	1	1	1	2	2	1	1	1	2	1	1	1	1	56	7	5	10	8	6	7	7	6	3.04545
3	3	3	3	3	3	3	2	3	3	3	3	3	3	3	3	2	2	3	2	2	1	1	1	1	3	3	3	3	3	3	3	3	3	3	3	3	3	2	2	105	15	14	15	12	6	15	15	13	1.45455
2	2	2	2	2	2	3	2	3	2	3	2	2	3	3	2	2	2	2	2	1	1	1	1	1	2	2	2	2	2	2	2	2	2	2	2	3	3	3	2	83	10	12	13	10	5	10	10	13	2.13636
1	2	2	2	2	0	2	0	1	1	1	1	1	1	1	2	2	2	2	2	1	1	0	0	0	2	3	2	1	3	1	2	2	2	2	3	2	3	1	1	60	9	4	5	10	2	11	9	10	2.90909
1	1	2	1	2	1	1	1	2	1	1	1	2	0	1	1	0	1	1	1	1	1	1	1	1	2	2	2	2	3	2	2	2	2	2	2	3	3	1	1	58	7	6	5	4	5	11	10	10	3
1	1	2	2	2	0	0	0	0	0	1	1	2	0	1	0	0	0	0	0	1	1	1	1	1	2	2	2	1	3	2	2	1	1	1	3	2	2	2	1	45	8	0	5	0	5	10	7	10	2.86364
2	3	3	3	3	2	2	2	3	2	3	2	3	2	2	2	2	2	2	2	2	2	1	1	0	3	3	3	2	3	2	3	2	2	2	3	3	3	2	2	91	14	11	12	10	6	14	11	13	2.13636
3	3	3	3	3	1	1	1	1	1	2	3	2	2	2	2	2	3	2	2	1	1	1	1	1	2	2	3	2	3	2	2	2	2	2	2	3	3	2	2	81	15	5	11	11	5	12	10	12	2.63636
1	2	2	2	2	2	3	3	2	2	2	2	1	0	0	0	1	1	0	1	1	1	1	1	1	0	1	1	1	1	1	2	1	1	1	2	3	2	1	1	53	9	12	5	3	5	4	6	9	2.95455
1	1	1	1	1	1	1	1	1	1	1	1	1	1	1	1	1	0	1	0	0	0	0	0	0	1	1	1	1	1	1	1	1	1	1	1	0	0	0	0	29	5	5	5	3	0	5	5	1	3
2	2	3	2	2	2	2	1	2	2	3	2	2	1	2	2	2	1	2	1	1	1	1	1	1	2	2	2	2	2	2	2	2	2	2	2	3	3	1	2	74	11	9	10	8	5	10	10	11	2.45455
1	2	1	2	1	2	1	1	2	2	1	1	1	1	2	1	0	1	1	1	2	2	1	1	2	2	3	2	1	3	2	2	2	2	2	3	2	3	1	1	64	7	8	6	4	8	11	10	10	2.68182
2	2	2	2	2	3	3	2	2	3	2	2	3	2	3	3	2	1	2	2	3	2	2	1	1	3	3	2	2	3	2	3	2	2	2	3	3	3	2	2	91	10	13	12	10	9	13	11	13	2.09091
1	1	1	1	2	3	2	2	2	1	2	3	2	2	2	3	2	1	2	3	3	3	3	2	3	2	3	2	2	2	2	3	2	2	2	2	3	3	2	2	86	6	10	11	11	14	11	11	12	2.13636
1	0	1	1	1	2	2	2	2	2	2	1	2	0	2	1	0	0	0	0	1	1	1	1	2	1	1	1	1	2	1	2	2	1	1	3	2	2	1	1	50	4	10	7	1	6	6	7	9	2.45455
1	1	1	1	1	1	1	0	2	1	1	0	1	0	1	2	1	1	2	1	2	2	2	1	2	1	1	1	1	1	1	1	1	2	2	2	1	2	0	0	46	5	5	3	7	9	5	7	5	2.68182
2	2	2	2	2	3	3	2	2	3	2	2	3	2	3	3	2	1	2	2	3	2	2	1	1	3	3	2	2	3	2	3	2	2	2	3	3	3	2	2	91	10	13	12	10	9	13	11	13	2.09091
1	1	1	1	2	3	2	2	2	1	2	3	2	2	2	3	2	1	2	3	3	3	3	2	3	2	3	2	2	2	2	3	2	2	2	2	3	3	2	2	86	6	10	11	11	14	11	11	12	2.13636
1	0	1	1	1	2	2	2	2	2	2	1	2	0	2	1	0	0	0	0	1	1	1	1	2	1	1	1	1	2	1	2	2	1	1	3	2	2	1	1	50	4	10	7	1	6	6	7	9	2.45455
3	2	2	2	1	2	2	1	2	2	2	1	2	1	2	3	3	3	3	3	2	3	3	2	3	2	3	3	2	3	2	2	2	2	2	2	3	3	1	1	88	10	9	8	15	13	13	10	10	2.31818
2	2	2	2	1	3	3	3	3	3	2	1	2	1	2	1	1	0	1	1	2	2	1	2	2	1	1	1	1	1	1	2	2	2	2	2	3	1	1	1	67	9	15	8	4	9	5	9	8	1.90909
2	2	2	2	2	1	1	0	2	2	1	0	0	0	1	1	1	2	1	2	2	2	2	1	3	3	3	2	2	3	2	2	2	2	2	2	2	3	1	1	67	10	6	2	7	10	13	10	9	2.54545
1	2	2	2	1	2	2	2	3	1	1	0	0	0	1	1	1	1	0	1	3	2	2	2	2	2	2	2	1	2	1	2	2	2	2	2	2	3	0	1	61	8	10	2	4	11	9	9	8	2.31818
2	2	3	3	2	3	2	2	3	2	3	2	2	2	3	3	2	2	3	2	2	3	3	3	3	3	3	3	3	3	2	2	3	3	3	3	3	3	2	2	103	12	12	12	12	14	15	13	13	2
2	2	2	2	2	2	2	1	2	2	2	1	2	1	2	2	2	1	1	1	2	3	2	2	3	3	3	2	2	2	2	2	2	2	2	3	2	2	2	2	79	10	9	8	7	12	12	10	11	2.04545
3	3	2	3	2	2	2	2	3	2	3	2	2	2	2	2	1	1	2	2	3	3	3	2	2	3	3	3	3	3	2	3	3	2	2	3	3	3	1	2	95	13	11	11	8	13	15	12	12	2.04545
2	1	1	1	2	3	2	3	3	2	3	1	2	1	3	2	1	2	2	1	2	2	1	1	1	2	2	2	1	2	2	2	2	3	3	2	2	2	1	1	74	7	13	10	8	7	9	12	8	1.90909
1	2	2	2	2	1	1	2	2	1	0	0	0	0	1	1	1	0	1	1	2	2	1	1	3	1	1	2	1	1	1	1	1	2	2	2	0	1	1	1	48	9	7	1	4	9	6	7	5	2.90909
2	2	3	3	3	1	2	1	1	0	1	0	1	0	1	2	1	2	2	2	2	2	2	1	2	1	1	1	2	1	1	2	2	2	2	2	2	3	1	1	63	13	5	3	9	9	6	9	9	2.72727
0	1	1	1	1	1	0	0	0	0	0	0	0	0	0	1	1	1	1	1	2	2	2	1	2	2	2	2	1	2	1	2	2	2	2	2	0	0	0	1	40	4	1	0	5	9	9	9	3	3.22727
2	2	2	2	2	3	3	2	2	2	2	2	2	1	3	1	1	0	1	2	2	3	2	1	2	3	3	3	2	3	2	2	2	2	2	3	3	3	2	2	84	10	12	10	5	10	14	10	13	2.18182
2	1	2	2	2	2	2	1	1	1	2	2	1	2	2	3	3	3	3	2	1	2	0	1	1	3	3	3	1	3	2	3	2	3	2	3	2	3	0	1	78	9	7	9	14	5	13	12	9	2.45455
1	1	1	1	1	1	1	0	1	1	0	0	1	0	1	1	1	1	1	1	3	3	2	1	2	0	0	0	1	0	2	2	2	1	2	2	1	3	0	0	43	5	4	2	5	11	1	9	6	2.86364
1	2	2	2	2	1	2	2	3	2	1	1	1	1	2	0	0	0	0	0	1	1	1	1	2	1	1	1	1	1	2	2	1	2	2	1	2	2	0	1	51	9	10	6	0	6	5	9	6	2.59091
2	3	3	3	2	1	2	0	3	2	1	1	1	1	2	2	2	1	2	2	3	2	2	2	3	3	3	2	2	3	3	3	3	2	2	3	3	3	2	2	87	13	8	6	9	12	13	13	13	2.59091
2	2	2	2	2	2	3	1	2	2	1	1	1	0	2	2	2	1	2	2	3	2	2	1	2	3	3	2	2	3	2	2	2	2	2	2	3	3	2	2	79	10	10	5	9	10	13	10	12	2.22727
2	2	2	2	2	2	2	2	2	2	2	0	2	1	2	1	1	0	1	1	3	3	2	3	2	3	3	2	2	3	3	2	3	2	2	3	3	3	2	1	81	10	10	7	4	13	13	12	12	2.77273
2	2	2	2	2	3	3	2	3	2	2	2	3	2	3	2	1	0	1	2	2	2	1	1	3	3	3	3	3	3	3	3	2	2	2	3	3	3	2	2	90	10	13	12	6	9	15	12	13	1.90909
2	3	3	3	3	3	2	1	3	2	2	0	2	0	2	3	3	3	3	3	3	2	3	3	3	3	3	3	3	3	3	3	3	3	3	3	3	3	2	2	103	14	11	6	15	14	15	15	13	1.95455
3	3	3	3	2	3	3	3	3	3	2	2	3	1	3	2	1	0	1	2	2	3	3	2	3	3	3	3	3	3	2	2	2	2	2	3	3	3	2	2	97	14	15	11	6	13	15	10	13	1.72727
1	1	1	1	2	1	1	1	1	1	1	0	0	0	2	2	1	1	1	1	2	2	2	1	2	0	0	0	1	1	2	2	2	2	2	2	0	2	0	0	45	6	5	3	6	9	2	10	4	2.90909
2	1	1	1	1	2	2	3	2	2	1	1	2	1	2	2	1	1	1	1	2	2	2	1	2	2	2	2	1	3	1	2	2	2	2	2	2	3	1	1	67	6	11	7	6	9	10	9	9	2.18182
2	2	2	2	2	2	3	2	2	2	2	1	2	1	3	2	1	1	2	1	2	2	2	2	2	1	1	1	1	1	2	2	2	2	2	2	2	1	1	1	69	10	11	9	7	10	5	10	7	2
1	3	3	3	2	1	0	0	1	1	2	1	0	1	2	2	1	1	2	1	2	3	2	2	3	3	3	3	2	3	2	2	3	3	2	3	3	3	1	1	77	12	3	6	7	12	14	12	11	2.81818
2	2	2	2	2	3	2	2	3	2	3	1	2	1	3	2	1	0	1	2	3	3	3	3	2	3	3	2	2	3	2	2	2	2	2	3	3	3	2	2	88	10	12	10	6	14	13	10	13	1.86364
[truncated: 2 more columns]
