# Supplementary material for: Cross-Cultural Adaptation and Initial Psychometric Evaluation of the Adult Carer Quality of Life Questionnaire (AC-QoL) Among Informal Caregivers of Adults Receiving Home Mechanical Ventilation in Poland
Source: J Clin Med. 2026 May 7;15(10):3587. doi: 10.3390/jcm15103587 (PMC13207568; doi:10.3390/jcm15103587)
Supplement: Supplementary file 1 [file jcm-15-03587-s001.zip › Supplementary File S3.xlsx]

## Sheet: Sheet1
Supplementary File S3. Inter-item polychoric correlation matrix of the AC-QoL items.
	QoL_1	QoL_2	QoL_3	QoL_4	QoL_5	QoL_6	QoL_7	QoL_8	QoL_9	QoL_10	QoL_11	QoL_12	QoL_13	QoL_14	QoL_15	QoL_16	QoL_17	QoL_18	QoL_19	QoL_20	QoL_21	QoL_22	QoL_23	QoL_24	QoL_25	QoL_26	QoL_27	QoL_28	QoL_29	QoL_30	QoL_31	QoL_32	QoL_33	QoL_34	QoL_35	QoL_36	QoL_37	QoL_38	QoL_39	QoL_40
QoL_1	1
QoL_2	0.751	1
QoL_3	0.714	0.804	1
QoL_4	0.737	0.801	0.899	1
QoL_5	0.725	0.717	0.841	0.906	1
QoL_6	0.57	0.419	0.369	0.363	0.385	1
QoL_7	0.563	0.375	0.388	0.4	0.423	0.856	1
QoL_8	0.503	0.329	0.347	0.355	0.369	0.781	0.798	1
QoL_9	0.581	0.435	0.456	0.451	0.406	0.735	0.702	0.764	1
QoL_10	0.573	0.391	0.41	0.412	0.387	0.799	0.803	0.709	0.789	1
QoL_11	0.59	0.407	0.434	0.457	0.438	0.724	0.698	0.729	0.695	0.668	1
QoL_12	0.583	0.382	0.431	0.457	0.452	0.624	0.629	0.659	0.599	0.625	0.832	1
QoL_13	0.571	0.342	0.401	0.382	0.388	0.683	0.634	0.707	0.691	0.652	0.869	0.856	1
QoL_14	0.572	0.366	0.404	0.417	0.436	0.546	0.537	0.605	0.634	0.556	0.732	0.875	0.845	1
QoL_15	0.541	0.375	0.327	0.358	0.371	0.673	0.686	0.643	0.584	0.646	0.813	0.74	0.808	0.699	1
QoL_16	0.345	0.087	0.184	0.22	0.213	0.396	0.398	0.416	0.442	0.353	0.491	0.521	0.525	0.549	0.471	1
QoL_17	0.441	0.227	0.265	0.245	0.242	0.354	0.372	0.292	0.392	0.302	0.412	0.343	0.378	0.357	0.388	0.591	1
QoL_18	0.346	0.166	0.112	0.13	0.17	0.135	0.204	0.139	0.152	0.104	0.258	0.254	0.229	0.271	0.239	0.511	0.742	1
QoL_19	0.329	0.129	0.138	0.143	0.175	0.239	0.236	0.223	0.256	0.207	0.359	0.324	0.299	0.343	0.286	0.766	0.664	0.645	1
QoL_20	0.32	0.134	0.135	0.22	0.252	0.296	0.294	0.256	0.303	0.248	0.328	0.291	0.297	0.304	0.362	0.553	0.73	0.655	0.585	1
QoL_21	0.137	0.111	0.039	0.063	0.093	0.173	0.096	0.218	0.231	0.144	0.158	0.113	0.265	0.223	0.353	0.289	0.264	0.111	0.211	0.311	1
QoL_22	0.108	0.047	0.019	0.047	0.028	0.067	-0.034	0.115	0.176	0.054	0.098	0.023	0.111	0.077	0.168	0.241	0.324	0.17	0.28	0.346	0.76	1
QoL_23	0.274	0.197	0.189	0.223	0.189	0.263	0.15	0.271	0.343	0.211	0.268	0.215	0.293	0.279	0.312	0.231	0.298	0.221	0.27	0.393	0.722	0.788	1
QoL_24	0.317	0.26	0.252	0.249	0.202	0.308	0.206	0.281	0.364	0.249	0.371	0.245	0.336	0.33	0.331	0.251	0.26	0.154	0.316	0.244	0.615	0.766	0.85	1
QoL_25	0.159	0.127	0.101	0.14	0.068	0.13	0.048	0.174	0.2	0.069	0.079	0.007	0.115	0.114	0.222	0.185	0.266	0.177	0.239	0.286	0.615	0.745	0.798	0.757	1
QoL_26	0.535	0.464	0.456	0.466	0.442	0.412	0.321	0.312	0.415	0.368	0.409	0.407	0.45	0.44	0.407	0.248	0.299	0.128	0.198	0.207	0.355	0.19	0.338	0.403	0.222	1
QoL_27	0.481	0.435	0.386	0.399	0.357	0.413	0.275	0.271	0.366	0.307	0.393	0.416	0.399	0.393	0.323	0.221	0.284	0.147	0.245	0.214	0.296	0.207	0.331	0.414	0.222	0.947	1
QoL_28	0.467	0.434	0.471	0.473	0.424	0.4	0.271	0.328	0.419	0.337	0.459	0.485	0.462	0.469	0.443	0.254	0.344	0.227	0.273	0.267	0.329	0.323	0.435	0.509	0.371	0.826	0.865	1
QoL_29	0.485	0.435	0.461	0.437	0.388	0.427	0.306	0.343	0.401	0.385	0.464	0.414	0.524	0.454	0.419	0.259	0.373	0.271	0.305	0.243	0.44	0.426	0.598	0.676	0.515	0.591	0.587	0.721	1
QoL_30	0.536	0.421	0.465	0.427	0.402	0.415	0.269	0.294	0.338	0.37	0.413	0.459	0.477	0.498	0.458	0.352	0.302	0.24	0.362	0.221	0.295	0.154	0.31	0.376	0.24	0.829	0.837	0.826	0.626	1
QoL_31	0.346	0.318	0.255	0.342	0.319	0.331	0.249	0.251	0.318	0.305	0.392	0.413	0.435	0.459	0.506	0.313	0.286	0.293	0.294	0.363	0.521	0.374	0.53	0.507	0.394	0.491	0.459	0.549	0.52	0.502	1
QoL_32	0.374	0.359	0.367	0.391	0.357	0.276	0.18	0.202	0.266	0.274	0.281	0.39	0.334	0.456	0.32	0.267	0.219	0.193	0.185	0.186	0.506	0.38	0.41	0.43	0.31	0.419	0.4	0.445	0.443	0.434	0.72	1
QoL_33	0.335	0.338	0.322	0.352	0.324	0.222	0.093	0.11	0.237	0.214	0.177	0.243	0.21	0.391	0.239	0.169	0.126	0.096	0.124	0.085	0.452	0.392	0.432	0.503	0.397	0.4	0.372	0.528	0.552	0.444	0.557	0.812	1
QoL_34	0.336	0.253	0.273	0.211	0.245	0.255	0.096	0.112	0.247	0.219	0.315	0.24	0.294	0.433	0.407	0.27	0.325	0.246	0.345	0.21	0.419	0.399	0.397	0.417	0.395	0.371	0.375	0.526	0.473	0.515	0.53	0.64	0.656	1
QoL_35	0.292	0.171	0.175	0.2	0.225	0.143	0.073	0.067	0.154	0.138	0.26	0.187	0.216	0.365	0.344	0.155	0.29	0.26	0.247	0.23	0.361	0.235	0.325	0.236	0.292	0.288	0.302	0.359	0.378	0.377	0.449	0.564	0.538	0.859	1
QoL_36	0.346	0.218	0.218	0.315	0.297	0.273	0.128	0.152	0.253	0.23	0.305	0.296	0.335	0.301	0.301	0.216	0.18	0.173	0.154	0.045	0.337	0.288	0.28	0.372	0.383	0.507	0.525	0.506	0.484	0.611	0.374	0.44	0.474	0.409	0.376	1
QoL_37	0.357	0.293	0.362	0.321	0.332	0.612	0.549	0.524	0.554	0.538	0.634	0.605	0.668	0.489	0.582	0.352	0.322	0.056	0.235	0.204	0.336	0.25	0.339	0.336	0.171	0.538	0.539	0.518	0.48	0.557	0.448	0.358	0.267	0.218	0.12	0.368	1
QoL_38	0.36	0.237	0.213	0.201	0.281	0.416	0.312	0.245	0.376	0.361	0.413	0.407	0.443	0.361	0.453	0.232	0.208	0.099	0.015	0.156	0.354	0.257	0.262	0.197	0.103	0.499	0.462	0.433	0.319	0.504	0.344	0.351	0.308	0.283	0.173	0.382	0.747	1
QoL_39	0.367	0.292	0.337	0.379	0.367	0.338	0.312	0.397	0.357	0.291	0.515	0.534	0.567	0.545	0.488	0.271	0.152	0.063	0.234	0.163	0.467	0.425	0.481	0.572	0.404	0.448	0.471	0.53	0.573	0.519	0.609	0.539	0.526	0.465	0.369	0.598	0.585	0.282	1
QoL_40	0.503	0.408	0.449	0.492	0.464	0.455	0.452	0.514	0.545	0.442	0.621	0.632	0.64	0.632	0.578	0.411	0.446	0.258	0.394	0.347	0.471	0.418	0.511	0.58	0.421	0.523	0.545	0.631	0.678	0.58	0.561	0.518	0.5	0.44	0.38	0.587	0.63	0.282	0.861	1
